# Supplementary material for: Extraction Protocols for Individual Zebrafish's Ventricle Myosin and Skeletal Muscle Actin for In vitro Motility Assays
Source: Front Physiol. 2017 May 31;8:367. doi: 10.3389/fphys.2017.00367 (PMC5450195; doi:10.3389/fphys.2017.00367)
Supplement: Supplementary file 1 [file Table1.xls]

## Sheet: Sheet1
Supplementary table 1 listing all materials used for the described protocol; all components are listed in the order of their first appearance in the protocol
Name of Reagent/ Equipment	Company	Catalog Number	Comments/Description
Imidazole	Sigma-Aldrich Co.	56750
Mg-acetate (tetrahydrate)	Sigma-Aldrich Co.	32316
EGTA	Sigma Chemical Co.	E4378
K-acetate	GERBU Biotechnik GmbH	1131
Na-creatine phosphate	Roche Diagnostics GmbH	10621722001
cOmplete Ultra Tablets, Mini, EASYpack Protease Inhibitor Cocktail‎	Roche Diagnostics GmbH	5892970001	1 tablet per 50 ml dissection buffer after pH adjustment
Na2ATP	Roche Diagnostics GmbH	10127531001	it is recommended to prepare a 1 M stock solution and freeze aliquots
DTT (Dithiothreitol)	Carl Roth GmbH + Co. KG	6908.3	it is recommended to prepare a 1 M stock solution and freeze aliquots
NaN3	Sigma-Aldrich Co.	S8032	it is recommended to prepare a 0.5 - 1 M stock solution and freeze aliquots
BDM (2,3-Butanedione monoxime)	Sigma-Aldrich Co.	B0753
Triton®X-100	Sigma-Aldrich Co.	T9284
Hepes	Carl Roth GmbH + Co. KG	9105.4
NaCl	Sigma-Aldrich Co.	31434
KCl	Sigma-Aldrich Co.	31248
KH2PO4	Sigma-Aldrich Co.	P9791
MgCl2 (hexahydrate)	AppliChem	A3618
CaCl2 (dihydrate)	Sigma-Aldrich Co.	31307
TRIS	Carl Roth GmbH + Co. KG	4855.2
2-mercaptoethanol	Carl Roth GmbH + Co. KG	4227.1
MgATP	Sigma-Aldrich Co.	A9187	dissolved in methanol
Mg(OH)2	Sigma Chemical Co.	M-8511
Glycerine	Carl Roth GmbH + Co. KG	3783.7
K2HPO4 (trihydrate)	Sigma-Aldrich Co.	P5504
KPi:			mix KH2PO4 and K2HPO4 solutions till desired pH is reached
Na4P2O7	Riedel-de Haën AG	30411
CaCO3	J.T. Baker	1317-65-3
BSA (bovine serum albumin)	Sigma-Aldrich Co.	A2153	it is recommended to prepare a stock solution and freeze aliquots
D(+)-glucose (anhydrous)	E. Merck	1.08337	it is recommended to prepare a stock solution and freeze aliquots
Glucoseoxidase (Type X-S, 147,000 U/g)	Sigma-Aldrich Co.	G7141	it is recommended to prepare one stock solution of both enzymes and freeze aliquots
Catalase (13,800 U/mg)	Sigma-Aldrich Co.	C40
Methylcellulose	Sigma Chemical Co.	M-0512	prepare a stock solution (approx. 30 ml); it will need several days to dissolve under slow spinning
Tricaine (Ethyl 3-aminobenzoate methanesulfonate salt )	Sigma-Aldrich Co.	A5040
Acetone	in-house supplier
Rhodamine-Phalloidin (tetramethylrhodamine coupled to phalloidin)	Invitrogen	R415
Microscope slides	Menzel Gläser, Thermo Scientific		clean by sonication in isopropanol and wiping
22x22 mm cover slides	Menzel Gläser, Thermo Scientific
nitrocellulose (damped with 35% isopropanol)	Wolff Cellulosics GmbH
iso-amyloacetate	Kremer Pigmente GmbH & Co. KG	70320
double-sided adhesive tape: tesa®	Beiersdorf	5338
Inverted miscroscope IX70	Olympus
Intensified CCD camera and recording software	PCO AG
manual tracking: ImageJ Plugin "Manual Tracking"	developed at the National Institutes of Health	open source
FAST for automatic motility measurements	provided by the Spudich Laboratory	http://spudlab.stanford.edu/fast-for-automatic-motility-measurements/	Tural Aksel kindly supported us to get the algorithm working

## Sheet: DV-IDENTITY-0
#VALUE!	#VALUE!	#VALUE!	#VALUE!	#VALUE!	#VALUE!	0	0	0	0	#VALUE!	0	0	#VALUE!	0	AAAAAH384Q8=
